# Supplementary material for: Long-Standing Temporomandibular Joint Dislocation: A Comprehensive Review and Proposal of a Treatment Algorithm
Source: Medicina (Kaunas). 2025 Aug 22;61(9):1505. doi: 10.3390/medicina61091505 (PMC12471310; doi:10.3390/medicina61091505)
Supplement: Supplementary file 1 [file medicina-61-01505-s001.zip]

Archive with 2 entries (2 files):
- medicina-3775587-Table S1.pdf
- medicina-3775587-Table S2.pdf
